# Supplementary material for: Predicting Vaccine Effectiveness for Hospitalization and Symptomatic Disease for Novel SARS-CoV-2 Variants Using Neutralizing Antibody Titers
Source: Viruses. 2024 Mar 20;16(3):479. doi: 10.3390/v16030479 (PMC10975673; doi:10.3390/v16030479)
Supplement: Supplementary file 1 [file viruses-16-00479-s001.zip]

Archive with 1 entries (1 files):
- viruses-2898351-supplementary.pdf
